# Supplementary material for: Correction: Genome-wide physical activity interactions in adiposity ― A meta-analysis of 200,452 adults
Source: PLoS Genet. 2017 Aug 23;13(8):e1006972. doi: 10.1371/journal.pgen.1006972 (PMC5567921; doi:10.1371/journal.pgen.1006972)
Supplement: S11 Table — (XLSX) [file pgen.1006972.s005.xlsx]

## Sheet: TS11. WHRadjBMI_EURonly
Supplementary Table 11 - All SNPs that met significance for Waist-to-hip ratio adjusted for BMI in the European only analyses for at least one of the approaches tested: interaction, adjusted for physical activity, or jointly accounting for the main and interaction effects.a
										ACTIVE																		INACTIVE																		Main and Interaction Effects
										WOMEN						MEN						COMBINED						WOMEN						MEN						COMBINED						WOMEN (Nmax= 85856)
SNP	Chr	Pos(hg19)	Nearest Gene	Novel (Yes/No)	SNP adjusted for PAb	SNP Joint 2dfc	WHR-increasing allele	WHR-decreasing allele		N	EAF	Beta	SE	P		N	EAF	Beta	SE	P		N	EAF	Beta	SE	P		N	EAF	Beta	SE	P		N	EAF	Beta	SE	P		N	EAF	Beta	SE	P		PadjPA	BetaadjPA	SEadjPA	Pint
rs10923724	1	119546842	TBX15-WARS2	No	All,M,W	All,M,W	T	C		64521.5	0.5753	0.0402	0.0059	7.15e-12		48401.7	0.586	0.0322	0.0067	1.74e-06		113341	0.5802	0.0373	0.0046	2.82e-16		18657.9	0.5742	0.031	0.011	0.00467		13826.9	0.5842	0.0431	0.0131	0.0009912		32583.8	0.5786	0.0363	0.0084	1.4e-05		8.57e-14	0.0385	0.0052	0.452311
rs2645294	1	119574587	TBX15-WARS2	No	All,M,W	All,W	T	C		64886.6	0.5721	0.0396	0.0058	9.25e-12		48951.7	0.5817	0.0303	0.0067	5.98e-06		114256	0.5766	0.036	0.0046	2.97e-15		19655.9	0.5705	0.0356	0.0106	0.0008175		15316.9	0.5769	0.0406	0.0123	0.0009664		35071.8	0.5737	0.0382	0.0081	2.05e-06		2.4e-14	0.0389	0.0051	0.735633
rs17023223	1	119631174	TBX15-WARS2	No	All,M	All,M	C	T		64518.8	0.3803	0.0254	0.0059	1.99e-05		48411.8	0.388	0.0348	0.0067	2.44e-07		113349	0.3839	0.0293	0.0046	2.05e-10		18658.9	0.3803	0.0345	0.0111	0.001916		13832.9	0.3855	0.0352	0.0132	0.007576		32590.9	0.3825	0.0346	0.0085	4.36e-05		2.15e-07	0.0272	0.0052	0.460448
rs10919388	1	170372503	GORAB	No	All,W	All,W	C	A		63885.5	0.7235	0.0344	0.0064	9.13e-08		47754.6	0.7247	0.0211	0.0074	0.004435		112058	0.7242	0.0281	0.005	2.21e-08		18007.9	0.7258	0.0582	0.0124	2.9e-06		13297.9	0.728	-0.0215	0.0146	0.1392		31404.8	0.7266	0.0252	0.0095	0.007674		5.34e-12	0.0395	0.0057	0.0821305
rs2001129	1	172333248	DNM3-PIGC	No	All,W	All,W	T	G		64810.8	0.436	0.0402	0.0058	3.33e-12		48882	0.4365	0.0245	0.0066	0.0002175		114111	0.4363	0.0339	0.0045	7.67e-14		19610.9	0.4337	0.0329	0.0107	0.002072		15289	0.4383	0.0228	0.0122	0.0618		34999	0.4358	0.0292	0.008	0.0002593		2.86e-14	0.0387	0.0051	0.540744
rs4650943	1	176414781	PAPPA2	Yes	All		A	G		55100.5	0.5285	0.0219	0.0068	0.001163		35724.5	0.5244	0.0259	0.0081	0.001336		91242.9	0.5266	0.0234	0.0053	1.03e-05		13915.6	0.5291	0.0609	0.0133	4.79e-06		8705.78	0.5242	0.006	0.0166	0.7169		22720.4	0.5271	0.0387	0.0104	0.0001928		4.66e-07	0.0301	0.006	0.0077928
rs2820436	1	219640680	LYPLAL1	No	All,W	All,W	C	A		64964.5	0.6803	0.0591	0.0062	1.56e-21		48919.6	0.6802	0.0135	0.0071	0.05614		114302	0.6804	0.0394	0.0048	1.78e-16		19583.9	0.6817	0.0574	0.0114	4.66e-07		15183.9	0.6786	-0.0076	0.013	0.5607		34866.7	0.6801	0.03	0.0086	0.00046		2.94e-27	0.0587	0.0054	0.893715
rs1563352	1	219652795	LYPLAL1	No	All,W	All,W	T	A		55471.7	0.6971	0.0632	0.0069	5.13e-20		36324.8	0.6968	0.0195	0.0085	0.02224		92214.5	0.6972	0.046	0.0056	1.11e-16		14960.9	0.7005	0.0621	0.0132	2.73e-06		10217.9	0.7011	-0.0002	0.0163	0.9912		25277.9	0.7006	0.0387	0.0103	0.0001707		1.01e-24	0.0628	0.0061	0.939987
rs4846565	1	219722104	LYPLAL1	No	All,W	All,W	G	A		65054	0.6722	0.0618	0.0061	3.45e-24		48790	0.672	0.0026	0.007	0.7137		114262	0.6721	0.036	0.0048	4.17e-14		18814	0.6721	0.0451	0.0115	8.61e-05		13930	0.6701	0.003	0.0134	0.8214		32843	0.671	0.0285	0.0087	0.001059		2.04e-26	0.0573	0.0054	0.190873
rs11897119	2	66772000	MEIS1	Yes	All		C	T		61809	0.3965	0.0231	0.006	0.0001188		46546	0.3997	0.0188	0.0069	0.006365		108773	0.3979	0.0208	0.0047	1.07e-05		18086	0.3985	0.027	0.0112	0.01562		13429	0.401	0.0278	0.0131	0.03366		31614	0.3997	0.027	0.0085	0.001499		1.25e-06	0.0259	0.0053	0.754288
rs2300481	2	66782467	MEIS1	Yes	All	All	T	C		52277.8	0.3941	0.0326	0.0067	9.44e-07		34115.8	0.3945	0.0248	0.0082	0.002562		86811.7	0.3942	0.0289	0.0054	7.03e-08		14240.9	0.3944	0.0225	0.0126	0.07377		9728.95	0.3955	0.0248	0.0154	0.1082		24068.9	0.3949	0.0229	0.0098	0.01972		1.19e-06	0.0288	0.0059	0.470521
rs7598674	2	67852689	ETAA1	No	All	All	G	A		62211.4	0.6515	0.0313	0.0062	4.41e-07		47109.6	0.6433	0.0212	0.007	0.00247		109739	0.6478	0.0264	0.0048	4.25e-08		19098.8	0.6551	0.0279	0.0113	0.01372		14920.9	0.6547	0.0214	0.0129	0.09705		34118.7	0.655	0.0255	0.0085	0.002764		8.97e-08	0.0296	0.0055	0.787887
rs10195252	2	165513091	GRB14-COBLL1	No	All,W	All,W	T	C		60288.8	0.5934	0.0577	0.0061	4.81e-21		43167.9	0.5947	0.0002	0.0071	0.981		103875	0.5938	0.034	0.0048	1.35e-12		17617.9	0.5919	0.0559	0.0113	7.95e-07		12310	0.5966	-0.0095	0.0138	0.489		30026.9	0.5938	0.0297	0.0087	0.0006458		3.73e-24	0.0554	0.0055	0.886333
rs13424740	2	188083123	CALCRL	No	All,W	All	T	C		62215.5	0.5302	0.0274	0.0059	3.24e-06		47126.7	0.5341	0.029	0.0067	1.44e-05		109760	0.532	0.028	0.0046	8.39e-10		19100.9	0.5284	0.0326	0.0107	0.002377		14924.9	0.528	0.0239	0.0122	0.05115		34124.8	0.5283	0.0291	0.0081	0.0003135		2.65e-08	0.0291	0.0052	0.664221
rs13404250	2	188116196	CALCRL	No	All,W	All,W	C	T		61802.5	0.669	0.0284	0.0063	5.53e-06		46536.7	0.6697	0.023	0.0072	0.001383		108757	0.6693	0.0267	0.0049	4.34e-08		18079.9	0.6678	0.0447	0.0117	0.0001278		13420.9	0.6687	0.0253	0.0137	0.06512		31599.8	0.6681	0.0368	0.0089	3.38e-05		5.12e-10	0.0347	0.0056	0.21098
rs2590838	3	52622086	PBRM1	No	All	All	G	A		64892.5	0.4896	0.0264	0.0058	4.89e-06		48973.7	0.4872	0.0215	0.0066	0.001015		114284	0.4885	0.0242	0.0045	5.33e-08		19658.8	0.4897	0.0267	0.0106	0.01159		15320.9	0.4918	0.0093	0.0121	0.4436		35078.7	0.4906	0.0204	0.0079	0.009986		5.88e-08	0.0276	0.0051	0.979797
rs2710323	3	52815905	ITIH1	No	All,W	All	T	C		65021.8	0.5122	0.0284	0.0058	8.3e-07		48757.9	0.5101	0.018	0.0066	0.006283		114198	0.5112	0.0232	0.0045	2.32e-07		18790.9	0.5119	0.0237	0.0108	0.02797		13911	0.5147	0.0169	0.0128	0.1856		32800.9	0.5132	0.0225	0.0082	0.006268		4.85e-08	0.0276	0.0051	0.695827
rs4504165	3	64701890	ADAMTS9	No	All,W	All,W	T	C		64241.3	0.7007	0.0553	0.0063	2.55e-18		48309.6	0.6984	0.01	0.0072	0.1644		112969	0.6995	0.0358	0.0049	3e-13		19000.9	0.7035	0.0476	0.0117	4.88e-05		14781.9	0.7024	0.0341	0.0134	0.01128		33881.8	0.7031	0.0422	0.0089	1.82e-06		5.68e-21	0.0523	0.0056	0.554585
rs2371767	3	64718258	ADAMTS9	No	All,W	All,W	G	C		63578.4	0.7191	0.0617	0.0065	3.37e-21		48900.7	0.7191	0.0082	0.0073	0.2632		112897	0.7188	0.0384	0.005	2.65e-14		18812.8	0.7207	0.0406	0.0121	0.000794		15293.9	0.721	0.0286	0.0135	0.03451		34205.7	0.7208	0.0356	0.009	7.52e-05		3.08e-22	0.0558	0.0058	0.117234
rs10804591	3	129334233	PLXND1	No	All,W	All,W	A	C		65057	0.791	0.045	0.0071	2.26e-10		48786.5	0.7947	-0.0026	0.0082	0.7495		114262	0.7927	0.026	0.0056	2.89e-06		18812.8	0.7913	0.0558	0.0133	2.66e-05		13859.9	0.7915	0.0222	0.0158	0.1613		32833.7	0.7916	0.0424	0.0101	2.99e-05		9.66e-16	0.0499	0.0062	0.465126
rs17451107	3	156797609	LEKR1	No	All,W	All	T	C		65409.1	0.6074	0.0308	0.0062	6.02e-07		49324.2	0.6123	0.0284	0.007	4.36e-05		115151	0.6096	0.0298	0.0048	5.35e-10		19793.5	0.6015	0.029	0.0111	0.009141		15402.8	0.6099	0.015	0.0128	0.2413		35295.3	0.6052	0.0245	0.0084	0.00344		2.38e-08	0.0299	0.0054	0.885162
rs3936510	5	55860866	MAP3K1	No	All,W	W	T	G		64952.4	0.1907	0.04	0.0075	9.21e-08		48908.8	0.1835	0.0138	0.0087	0.1116		114279	0.1875	0.0295	0.0059	5.45e-07		19569.8	0.1887	0.0515	0.0139	0.0002159		15073.9	0.1864	-0.0094	0.016	0.5588		34804.8	0.1876	0.0268	0.0104	0.01023		3.46e-11	0.0439	0.0066	0.457777
rs167025	5	73433308	ARHGEF28	Yes	M	M	A	G		55519.3	0.327	0.0039	0.0067	0.5636		36350.5	0.3259	0.0385	0.0082	2.77e-06		92287.8	0.3269	0.018	0.0054	0.0008085		14974.9	0.3284	-0.007	0.0131	0.5932		10240.9	0.3272	0.0647	0.0158	4.36e-05		25314.7	0.328	0.0208	0.0101	0.0391		0.7012	0.0023	0.006	0.450251
rs912057	6	6736931	LY86	No	All,W	All,W	G	A		64871.6	0.6265	0.031	0.006	2.05e-07		48945.6	0.6244	0.0332	0.0068	1.09e-06		114235	0.6257	0.0308	0.0046	2.95e-11		19643.9	0.6279	0.0362	0.011	0.0009798		15311.9	0.6231	0.0127	0.0125	0.3093		35054.8	0.626	0.0259	0.0082	0.001643		4.5e-09	0.0308	0.0053	0.672102
rs1294409	6	6738355	LY86	No	All,W	All,W	T	C		64880.9	0.6265	0.0306	0.0059	2.65e-07		48944.9	0.6246	0.0329	0.0068	1.3e-06		114244	0.6258	0.0306	0.0046	4.17e-11		19653	0.6285	0.0363	0.011	0.0009279		15312	0.6233	0.0139	0.0125	0.2662		35064	0.6264	0.0266	0.0082	0.001234		5.73e-09	0.0306	0.0053	0.641469
rs3094013	6	31434366	HCP5	Yes	M		G	A		65154.4	0.8698	0.0124	0.0089	0.1645		49103.8	0.8733	0.0486	0.0103	2.32e-06		114676	0.8715	0.0286	0.007	4.09e-05		19383.9	0.8686	-0.0013	0.0162	0.9365		15034	0.8714	0.0457	0.0189	0.01572		34661.8	0.87	0.0193	0.0123	0.1155		0.1818	0.0104	0.0078	0.449649
rs3130320	6	32223258	NOTCH4, C6orf10	No		All	C	T		64976.5	0.6285	0.0241	0.006	6.06e-05		48731.7	0.6267	0.0304	0.0068	8.81e-06		114126	0.6281	0.0271	0.0047	6.15e-09		18789.9	0.6268	-0.0019	0.0113	0.8651		13892.9	0.6295	0.014	0.0133	0.2899		32781.8	0.6284	0.0053	0.0086	0.5394		0.0004593	0.0186	0.0053	0.0382644
rs2894254	6	32345689	NOTCH4, C6orf10	No	M	M	T	G		65158.9	0.8876	0.0223	0.0093	0.01656		49091.9	0.888	0.058	0.0107	5.92e-08		114669	0.8879	0.0363	0.0073	5.9e-07		19260	0.8854	0.0033	0.0171	0.8455		14837	0.8881	0.0546	0.0197	0.005555		34416	0.887	0.026	0.0128	0.0429		0.03516	0.0172	0.0082	0.319499
rs9378213	6	32448398	NOTCH4, C6orf10	No	All		G	T		61671.5	0.418	0.0255	0.006	2.23e-05		46620.7	0.416	0.0193	0.0069	0.005147		108710	0.4169	0.0232	0.0047	6.46e-07		18835.8	0.419	0.009	0.011	0.4113		14675.9	0.4176	0.0385	0.0126	0.002207		33610.8	0.4181	0.022	0.0082	0.00759		3.9e-05	0.0218	0.0053	0.179256
rs998584	6	43757896	VEGFA	No	All,W	All,W	A	C		64188	0.4844	0.0556	0.0064	4.07e-18		48223.4	0.4859	0.0265	0.007	0.0001424		112830	0.485	0.0411	0.0049	6.12e-17		19268.1	0.4815	0.0496	0.0117	2.45e-05		14978.6	0.4863	0.0081	0.0128	0.5268		34345.8	0.4838	0.0301	0.0086	0.000486		2.49e-19	0.0507	0.0056	0.646323
rs1358980	6	43764551	VEGFA	No	All,W	All,W	T	C		64878.3	0.4721	0.0547	0.0064	1.17e-17		48527.5	0.477	0.0278	0.0069	5.6e-05		113824	0.4742	0.0428	0.0049	1.05e-18		18654.7	0.4698	0.0518	0.0119	1.35e-05		13766	0.479	0.0158	0.0133	0.2367		32519.6	0.4741	0.0348	0.0088	7.57e-05		3.6e-21	0.0531	0.0056	0.826756
rs7766106	6	127455138	RSPO3	No	All,W	All,W	T	C		65011.1	0.4837	0.0581	0.0058	1.87e-23		48742.5	0.4799	0.0303	0.0066	3.7e-06		114172	0.4821	0.0458	0.0045	2.83e-24		18789.8	0.4865	0.032	0.0109	0.003157		13905.9	0.4822	0.029	0.0128	0.02351		32794.7	0.4847	0.0304	0.0083	0.0002299		5.72e-24	0.0518	0.0051	0.0311348
rs4141278	7	25857525	NFE2L3	No	All,W	All,W	C	T		64863.4	0.1954	0.0493	0.0073	1.73e-11		48954.6	0.2041	0.0298	0.0082	0.0003043		114236	0.1992	0.0405	0.0057	1.32e-12		19651.8	0.1927	0.0216	0.0135	0.109		15251.9	0.1974	0.0363	0.0154	0.01814		35064.8	0.1946	0.0279	0.0101	0.005713		7.05e-11	0.0421	0.0065	0.0656771
rs1055144	7	25871109	NFE2L3	No	All,W	All,W	T	C		65038	0.1959	0.0462	0.0073	2.47e-10		48782	0.2045	0.0332	0.0082	5.03e-05		114238	0.1997	0.0404	0.0056	5.77e-13		18813	0.1942	0.0292	0.0137	0.03334		13863	0.1993	0.0438	0.016	0.006166		32837	0.1963	0.0351	0.0103	0.000681		5.06e-11	0.0422	0.0064	0.264157
rs7801581	7	27223771	HOXA11	No	All	All	T	C		65147.1	0.2449	0.0321	0.0071	6.34e-06		49084.5	0.2438	0.0246	0.0079	0.001949		114650	0.2443	0.028	0.0055	3.72e-07		19586.8	0.2421	0.0102	0.013	0.4322		15259.9	0.2483	0.0495	0.0144	0.0006035		34945.6	0.2448	0.027	0.0096	0.004953		3.57e-05	0.0259	0.0063	0.131573
rs6976930	7	72885810	BAZ1B	Yes	All	All	G	A		64526.3	0.8132	0.0351	0.0075	2.73e-06		48413.5	0.8128	0.0274	0.0085	0.001358		113358	0.8132	0.0319	0.0058	3.72e-08		18657.8	0.8111	0.0291	0.014	0.03781		13735.9	0.8111	0.0177	0.0164	0.2819		32554.8	0.8113	0.0245	0.0106	0.02065		7.7e-07	0.0326	0.0066	0.700075
rs10101061	8	23593300	NKX2-6	No	All,W	W	T	A		55533.6	0.7484	0.0444	0.0073	1.06e-09		36368.9	0.7487	0.007	0.0089	0.4347		92320.6	0.7486	0.03	0.0058	2.93e-07		14985	0.7512	0.0236	0.0141	0.09366		10245	0.751	0.0267	0.0175	0.1271		25328.9	0.7511	0.0259	0.011	0.01811		1.67e-10	0.0414	0.0065	0.181773
rs7004766	8	23595940	NKX2-6	No	All,W	W	T	C		55163.8	0.7483	0.0445	0.0074	1.43e-09		35809.9	0.7485	0.0032	0.009	0.7203		91391.7	0.7485	0.0293	0.0059	7.09e-07		13984.9	0.751	0.0301	0.0146	0.03871		8753.97	0.7505	0.0151	0.0189	0.4245		22837.9	0.7509	0.0258	0.0115	0.02487		1.82e-11	0.0436	0.0065	0.369972
rs4738141	8	72469742	MSC	No	All	All	G	A		64225.8	0.2492	0.031	0.0068	4.5e-06		48292.8	0.2508	0.0226	0.0077	0.003432		112937	0.2498	0.0283	0.0052	7.21e-08		18995.9	0.2511	0.0201	0.0125	0.1081		14771	0.2489	0.0312	0.0142	0.02821		33865.9	0.2503	0.0242	0.0094	0.01003		4.62e-07	0.0298	0.0059	0.434676
rs2777795	9	107672365	ABCA1	No	All	All	G	A		65214.1	0.9005	0.0499	0.0109	4.87e-06		49058.8	0.8955	0.0281	0.0114	0.01339		114692	0.8982	0.0395	0.0081	1.23e-06		18908.8	0.898	0.0464	0.0199	0.02002		14843	0.8967	0.0678	0.0213	0.001437		34056.8	0.8975	0.0566	0.0145	9.04e-05		1.29e-07	0.0502	0.0095	0.874983
rs10786152	10	95893514	PLCE1	Yes	All	All	A	G		65066.8	0.5266	0.0141	0.0057	0.01426		48794.8	0.5189	0.0244	0.0066	0.0002013		114280	0.5231	0.0192	0.0045	2.01e-05		18817	0.5297	0.0368	0.0108	0.0006368		13927	0.5179	0.0311	0.0129	0.01572		32842.9	0.5248	0.0347	0.0082	2.4e-05		0.0001555	0.0192	0.0051	0.0580723
rs7943191	11	62328551	EEF1G	No	All		G	A		54905.2	0.3549	0.0251	0.0067	0.0001752		35572.5	0.3472	0.0252	0.0083	0.002519		90895.7	0.3517	0.0252	0.0054	3.25e-06		13765.8	0.3503	0.0518	0.0133	0.0001031		8614.89	0.3468	-0.0027	0.0173	0.8777		22479.6	0.3491	0.0331	0.0105	0.001705		4.01e-07	0.0304	0.006	0.0677098
rs7949030	11	62394881	GANAB	No	W		G	A		55246.9	0.3862	0.0266	0.0067	7e-05		36127.2	0.3778	0.0199	0.0084	0.01783		91792.1	0.3826	0.0237	0.0054	1.2e-05		14842.5	0.3871	0.0527	0.0128	3.6e-05		10154.8	0.3818	-0.0012	0.0158	0.9398		25096.2	0.385	0.0326	0.01	0.001065		4.67e-08	0.0324	0.0059	0.0655254
rs718314	12	26453283	ITPR2-SSPN	No	All,W	All,W	G	A		65059.5	0.2545	0.0515	0.0066	7.06e-15		48783.6	0.2561	0.0248	0.0076	0.001032		114261	0.2554	0.0408	0.0052	3.12e-15		18815.9	0.2579	0.0422	0.0124	0.0006345		13863.9	0.2628	0.0327	0.0145	0.02461		32840.8	0.26	0.0405	0.0094	1.62e-05		3.28e-17	0.0492	0.0058	0.499641
rs1872992	12	26457190	ITPR2-SSPN	No	All,W	All,W	G	A		64897.5	0.2534	0.0511	0.0067	1.6e-14		48975.6	0.255	0.022	0.0076	0.003686		114291	0.2543	0.0391	0.0051	2.86e-14		19659.9	0.2554	0.0446	0.0121	0.000233		15261.9	0.2575	0.0211	0.0139	0.1281		35082.8	0.2565	0.0359	0.0091	7.76e-05		3.27e-17	0.0489	0.0058	0.631665
rs1443512	12	54342684	HOXC13	No	All,W	All,W	A	C		65061.9	0.2325	0.0476	0.0068	2.96e-12		48785.3	0.2374	0.0279	0.0077	0.0003184		114265	0.2348	0.0398	0.0053	6.09e-14		18814.7	0.2347	0.0213	0.0126	0.09249		13863.8	0.2384	0.009	0.0151	0.5532		32839.5	0.2363	0.017	0.0097	0.07914		4.65e-13	0.0435	0.006	0.0610394
rs7133378	12	124409502	CCDC92	No	All,W	All,W	G	A		65166.4	0.6832	0.0556	0.0063	6.31e-19		49093.7	0.6835	0.0197	0.0071	0.005849		114678	0.6832	0.042	0.0048	4.25e-18		19581.9	0.68	0.0183	0.0114	0.1076		15266	0.6814	0.0116	0.0133	0.3826		34946.8	0.6807	0.0162	0.0086	0.05902		1.26e-17	0.0469	0.0055	0.0034876
rs4765219	12	124440110	CCDC92	No	All,W	All,W	C	A		65400	0.6648	0.0547	0.006	1.41e-19		49315	0.6667	0.0192	0.0069	0.005578		115133	0.6655	0.0411	0.0047	2.94e-18		19804	0.6627	0.0158	0.011	0.1512		15404	0.6642	0.0058	0.0128	0.6522		35307	0.6633	0.0122	0.0084	0.1458		4.74e-18	0.0456	0.0053	0.0015437
rs7973683	12	124449223	CCDC92	No	All,W	All,W	C	A		65053.5	0.664	0.0548	0.006	1.12e-19		48782.6	0.6656	0.0174	0.007	0.01211		114254	0.6646	0.0394	0.0047	6.47e-17		18811.9	0.6616	0.0161	0.0113	0.1556		13924.9	0.6633	0.0073	0.0135	0.5875		32835.8	0.6623	0.0131	0.0087	0.1322		3.12e-17	0.045	0.0053	0.0020416
rs8042543	15	31708263	KLF13	No	All		C	T		64688.5	0.7899	0.0273	0.0074	0.0002284		48445.8	0.7842	0.0319	0.0084	0.0001379		113552	0.7875	0.0277	0.0057	1.29e-06		18535.9	0.7892	0.0347	0.0139	0.01263		13751	0.7824	0.0296	0.0162	0.0672		32385.8	0.7863	0.0314	0.0105	0.002791		3.3e-05	0.0271	0.0065	0.63183
rs889512	16	75242012	CTRB2	Yes	W		C	G		55478.4	0.8811	0.042	0.0103	4.66e-05		36308.7	0.8804	0.0009	0.0128	0.9443		92205.1	0.8807	0.0276	0.0083	0.0009027		14836.9	0.881	0.0782	0.0199	8.66e-05		10130.9	0.8787	-0.0171	0.0244	0.4829		25211.8	0.88	0.0411	0.0154	0.007817		2.87e-08	0.0506	0.0091	0.0996159
rs2925979	16	81534790	CMIP	No	W	W	T	C		65062.7	0.2991	0.0277	0.0063	1.28e-05		48780.9	0.3032	-0.0045	0.0072	0.5382		114262	0.3008	0.0136	0.0049	0.005786		18817	0.3022	0.048	0.0119	5.46e-05		13927	0.3006	-0.0174	0.014	0.2135		32842.9	0.3015	0.0202	0.009	0.02509		1.64e-08	0.0317	0.0056	0.12426
rs984877	17	68405994	KCNJ2	No	W		A	G		64878.5	0.3228	0.0282	0.0062	5.5e-06		48953.7	0.3319	-0.0009	0.007	0.9029		114250	0.3267	0.0168	0.0048	0.000444		19642.9	0.3172	0.0373	0.0114	0.001069		15315.9	0.332	0.0021	0.0129	0.8676		35057.8	0.3236	0.0215	0.0084	0.01096		1.4e-08	0.0308	0.0054	0.474498
rs173269	17	68508992	KCNJ2	No	W	W	A	G		64874.8	0.3319	0.0317	0.0063	5.22e-07		48947.3	0.3453	-0.0063	0.0072	0.382		114240	0.3376	0.0147	0.0049	0.002583		19640.6	0.3274	0.0342	0.0116	0.003309		15313.8	0.3433	0.0081	0.013	0.5327		35053.4	0.3343	0.0221	0.0086	0.01079		3.01e-08	0.0308	0.0056	0.846843
rs1423056	19	33780444	CEBPA	No	All,W	All	G	A		62335.9	0.6766	0.0311	0.0064	1.07e-06		47252	0.6762	0.0238	0.0072	0.0009094		110006	0.6765	0.0278	0.0049	1.33e-08		18165	0.6741	0.0294	0.0118	0.01287		13541	0.6761	0.0032	0.0139	0.8155		31805	0.6753	0.0188	0.009	0.03663		3.6e-08	0.0309	0.0056	0.897237
rs7258031	19	33886354	PEPD	No	All,M	All,M	T	C		64932.1	0.3382	0.0262	0.0062	2.65e-05		48657.4	0.3413	0.0336	0.007	1.55e-06		114008	0.3396	0.0293	0.0048	1.18e-09		18769.8	0.3377	0.0189	0.0116	0.1031		13883.8	0.339	0.0545	0.0136	6.3e-05		32752.7	0.3383	0.0338	0.0088	0.0001169		1.03e-05	0.024	0.0055	0.571443
rs2145272	20	6626218	BMP2	No	All		G	A		65414.8	0.3509	0.0203	0.0061	0.0008177		49317.9	0.3445	0.0175	0.0069	0.01124		115151	0.3483	0.0202	0.0047	2.12e-05		19804	0.3509	0.0419	0.0112	0.000179		15406	0.3491	0.021	0.0127	0.0979		35308.9	0.3501	0.0316	0.0084	0.0001648		9.92e-07	0.026	0.0053	0.0841066
rs1406948	20	33905619	UQCC	No	M	All,M	G	A		65388.1	0.6115	0.0147	0.006	0.01372		49263.5	0.6027	0.0451	0.0067	1.26e-11		115070	0.6075	0.0276	0.0046	1.82e-09		19783.8	0.6136	-0.0036	0.0109	0.7425		15381.9	0.6011	0.0094	0.0123	0.4445		35264.7	0.6081	0.0022	0.0081	0.7875		0.05267	0.0101	0.0052	0.133559
rs4911492	20	33951799	UQCC	No	All,M	All,M	A	G		65427.4	0.6077	0.0151	0.0059	0.01057		49339.6	0.6043	0.044	0.0066	2.93e-11		115185	0.606	0.0272	0.0045	1.96e-09		19818.9	0.6098	0.0009	0.0107	0.93		15416.9	0.6012	0.0127	0.0123	0.3023		35334.7	0.606	0.006	0.0081	0.4533		0.02645	0.0114	0.0051	0.235856
rs4911180	20	33972948	UQCC	No	All,M	All,M	A	G		64208.4	0.6075	0.0157	0.0059	0.007911		49346.6	0.6048	0.0435	0.0066	5.02e-11		113973	0.6062	0.0275	0.0046	2.14e-09		18997.9	0.6098	0.0005	0.0109	0.9606		15415.9	0.6019	0.0136	0.0123	0.2666		34512.7	0.6063	0.0064	0.0081	0.4312		0.02081	0.012	0.0052	0.211056
rs224333	20	34023962	GDF5	No	All,M	All,M	G	A		65226.5	0.6292	0.0165	0.0062	0.007504		49158.7	0.6244	0.0459	0.0069	2.51e-11		114803	0.6269	0.029	0.0047	8.05e-10		19716.8	0.629	-0.0026	0.0111	0.8158		15330.9	0.6203	0.0108	0.0127	0.3946		35146.8	0.6251	0.0033	0.0083	0.696		0.02922	0.0117	0.0054	0.125387
rs6090583	20	45558831	EYA2	No	All	All	A	G		64735.7	0.4744	0.0265	0.0059	6.47e-06		48498.4	0.478	0.0252	0.0066	0.0001229		113652	0.4758	0.0263	0.0045	5.75e-09		18643.7	0.474	0.0019	0.0109	0.8586		13789.9	0.478	0.0153	0.0127	0.2292		32532.5	0.4755	0.0073	0.0082	0.372		9.13e-05	0.0203	0.0052	0.0429594
rs6124901	20	45569796	EYA2	No	All		T	G		65394.3	0.2998	0.0248	0.0066	0.0001503		49282.6	0.304	0.0253	0.0073	0.0005593		115095	0.3016	0.0258	0.005	3.32e-07		19781.7	0.2966	0.0258	0.0118	0.02967		15387.9	0.3013	0.0146	0.0135	0.279		35268.6	0.2985	0.0203	0.0089	0.0222		6.36e-06	0.0258	0.0057	0.939853
rs2294239	22	29449477	ZNRF3-KREMEN1	No	All,W	All,W	A	G		65067.8	0.5823	0.0268	0.006	6.75e-06		48795.6	0.5849	0.0331	0.0068	1.2e-06		114281	0.5834	0.0296	0.0046	1.85e-10		18817.7	0.5836	0.0464	0.0112	3.21e-05		13929.9	0.5909	0.0227	0.0132	0.08567		32846.6	0.5865	0.0365	0.0085	1.68e-05		1.37e-09	0.0319	0.0053	0.115724
rs2179129	22	29450923	ZNRF3-KREMEN1	No	All,W	All,W	A	G		65056.8	0.5828	0.0269	0.0059	5.03e-06		48770.4	0.5866	0.028	0.0067	2.63e-05		114245	0.5844	0.0273	0.0046	2.56e-09		18776.7	0.587	0.0448	0.011	4.61e-05		13894.9	0.5936	0.0186	0.013	0.1533		32770.5	0.5896	0.0339	0.0084	4.92e-05		1.31e-09	0.0316	0.0052	0.143662
rs4823006	22	29451671	ZNRF3-KREMEN1	No	All,W	All,W	A	G		65259.7	0.5668	0.028	0.0058	1.61e-06		49188.5	0.5646	0.0288	0.0066	1.37e-05		114866	0.5659	0.0274	0.0045	1.26e-09		19756.7	0.5689	0.0406	0.0106	0.0001358		15360.9	0.5722	0.0241	0.0123	0.0495		35216.6	0.5701	0.0333	0.008	3.1e-05		2.05e-09	0.0308	0.0051	0.287522
Chr: chromosome; Pos(hg19): position based on human assembly 19; All: all men and women; W: women only; M: men only; EAF: effect allele frequency; SE: standard error; Beta, SE or P adjPA: estimate adjusted for physical activity; Pint: p-value for interaction; Pjoint: p-value for the joint effect including both the main and interaction effects
a No SNPxPA interaction effects defined by interaction approach 1 or approach 2 were identified for Waist-to-hip ratio adjusted for BMI in the European ancestry analyses.
b SNP adjusted PA: SNPs selected for genome-wide significance (PadjPA<5x10-8) in the SNP adjusted for PA model. The strata where any SNPs were identify are indicated.
c SNP Joint 2df: SNPs selected for genome-wide significance (PadjPA<5x10-8) in the Joint model of the SNP main and SNP×PA interaction effects. The strata where any SNPs were identify are indicated.
[truncated: 11 more columns]
